# Supplementary material for: Chalcones as Anti-Glioblastoma Stem Cell Agent Alone or as Nanoparticle Formulation Using Carbon Dots as Nanocarrier
Source: Pharmaceutics. 2022 Jul 14;14(7):1465. doi: 10.3390/pharmaceutics14071465 (PMC9316063; doi:10.3390/pharmaceutics14071465)
Supplement: Supplementary file 1 [file pharmaceutics-14-01465-s001.zip]

Archive with 1 entries (1 files):
- pharmaceutics-1789542-supplementary.pdf
